# Supplementary material for: Cross-Over Application of Algerian Dairy Lactic Acid Bacteria for the Design of Plant-Based Products: Characterization of Weissella cibaria and Lactiplantibacillus plantarum for the Formulation of Quinoa-Based Beverage
Source: Microorganisms. 2024 Oct 9;12(10):2042. doi: 10.3390/microorganisms12102042 (PMC11510054; doi:10.3390/microorganisms12102042)
Supplement: Supplementary file 1 [file microorganisms-12-02042-s001.zip]

Archive with 1 entries (1 files):
- microorganisms-3220362-supplementary.pdf
